# Supplementary material for: Mental Health and Health-Related Quality of Life in German Adolescents after the Third Wave of the COVID-19 Pandemic
Source: Children (Basel). 2022 May 25;9(6):780. doi: 10.3390/children9060780 (PMC9221692; doi:10.3390/children9060780)
Supplement: Supplementary file 1 [file children-09-00780-s001.zip]

Archive with 1 entries (1 files):
- children-1734796-supplementary.pdf
